# Supplementary material for: Effects of different exercises on improving gait performance in patients with Parkinson’s disease: a systematic review and network meta-analysis
Source: Front Aging Neurosci. 2025 Feb 26;17:1496112. doi: 10.3389/fnagi.2025.1496112 (PMC11897016; doi:10.3389/fnagi.2025.1496112)
Supplement: Supplementary file 1 [file Data_Sheet_1.zip]

Archive with 14 entries (13 files):
- Supplementary Material/
- Supplementary Material/Appendix 1-Search strategy.DOCX
- Supplementary Material/Appendix 2-Each intervention.xlsx
- Supplementary Material/Appendix 3-Included literature.docx
- Supplementary Material/Appendix 4-Risk of bias summary.pdf
- Supplementary Material/Appendix 5.1-Funnel polt.pdf
- Supplementary Material/Appendix 5.2-Funnel polt.pdf
- Supplementary Material/Appendix 5.3-Funnel polt.pdf
- Supplementary Material/Appendix 5.4-Funnel polt.pdf
- Supplementary Material/Appendix 6-Heterogeneity .XLSX
- Supplementary Material/Appendix 7.1-Node split.pdf
- Supplementary Material/Appendix 7.2-Node split.pdf
- Supplementary Material/Appendix 7.3-Node split.pdf
- Supplementary Material/Appendix 7.4-Node split.pdf
