# Supplementary material for: Effects of different exercises on improving gait performance in patients with Parkinson’s disease: a systematic review and network meta-analysis
Source: Front Aging Neurosci. 2025 Feb 26;17:1496112. doi: 10.3389/fnagi.2025.1496112 (PMC11897016; doi:10.3389/fnagi.2025.1496112)
Supplement: Supplementary file 1 [file Data_Sheet_1.zip › Supplementary Material/Appendix 6-Heterogeneity .XLSX]

## Sheet: Sheet1
Outcomes	Design-based Q statistic, comparisons, and overall statement	Q statistic	Degree of freedom	P-value
Gait velocity	Design-specific decomposition of within-designs Q statistic
	BDJ VS CON	10.53	1	0.0012
	BT VS CON	0.07	1	0.7844
	CON VS QG	0.26	2	0.88
	Between-designs Q statistic after detaching of single designs
	BT VS CON	6.69	7	0.462
	BT VS TR	6.69	7	0.462
	CT VS TR	6.82	7	0.4475
	CT VS DTT	6.82	7	0.4475
	CON VS TC	9.4	7	0.2253
	QG VS TC	10.61	7	0.1564
	QGVS TR	10.82	7	0.1468
	CON VSVR	10.99	7	0.139
	TR VS VR	11.23	7	0.1289
	DTT VS TR	11.23	7	0.1289
	CON VS QG	11.54	7	0.1166
	CON VS WE	11.65	7	0.1125
	TC VS WE	11.65	7	0.1125
	FAE VS SE	11.67	7	0.1119
	CON VS FAE	11.67	7	0.119
	HE VS QG	11.4	7	0.122
	CON VS HE	11.4	7	0.122
	Q statistic to assess consistency under the assumption of a full design-by-treatment interaction random effects model vs between designs Q statistic,4.73; degree of freedom, 8; p-value, 0.7864; tau.within, 0.4276; tau².within, 0.1828.
Outcomes	Design-based Q statistic, comparisons, and overall statement	Q statistic	Degree of freedom	P-value
Step length	Between-designs Q statistic after detaching of single designs
	CT VS TR	2.94	1	0.0862
	DTT VS TR	2.94	1	0.0862
	CT VS DTT	2.94	1	0.0862
	BT VS TR	6.81	1	0.0091
	BT VS CON	6.81	1	0.0091
	CON VS QG	6.81	1	0.0091
	QG VS TR	6.81	1	0.0091
	Q statistic to assess consistency under the assumption of a full design-by-treatment interaction random effects model vs between designs Q statistic,9.75; degree of freedom, 2; p-value, 0.0076; tau.within, 0; tau².within, 0.
Outcomes	Design-based Q statistic, comparisons, and overall statement	Q statistic	Degree of freedom	P-value
Stride length	Design-specific decomposition of within-designs Q statistic
	BDJ VS CON	1.1	1	0.2949
	CON VS QG	0.37	1	0.5416
	Between-designs Q statistic after detaching of single designs
	CON VS OE	0.43	3	0.934
	OE VS TT	0.43	3	0.934
	BDJ VS CON	0.45	3	0.9294
	BDJ VS TR	0.45	3	0.9294
	CON VS WE	1.28	3	0.7333
	CON VS DTT	1.29	3	0.7323
	DTT VS WE	1.29	3	0.7323
	CON VS TT	1.31	3	0.7261
	CON VS QG	1.32	3	0.7252
	QG VS TC	1.32	3	0.7252
	TC VS WE	1.32	3	0.7252
	Q statistic to assess consistency under the assumption of a full design-by-treatment interaction random effects model vs between designs Q statistic,1.32; degree of freedom, 4; p-value, 0.8576; tau.within, 0; tau².within, 0.
Outcomes	Design-based Q statistic, comparisons, and overall statement	Q statistic	Degree of freedom	P-value
6MWT	Design-specific decomposition of within-designs Q statistic
	CON VS DE	38.25	2	＜0.0001
	BDJ VS TR	3.47	1	0.0625
	CON VS TC	5.43	2	0.0663
	CON VS TT	2.15	1	0.1426
	DE VS TR	0.57	1	0.4508
	CON VS WE	0.15	1	0.6939
	CT VS TR	0.08	1	0.7826
	Between-designs Q statistic after detaching of single designs
	AQE VS DE VS WE	56.68	10	＜0.0001
	RAGT VS TR VS TT	67.69	10	＜0.0001
	RAGT VS TR	74.64	10	＜0.0001
	CON VS WE	90.98	10	＜0.0001
	AQE VS CON	91.42	10	＜0.0001
	TT VS WE	91.78	10	＜0.0001
	RT VS TR	101.08	10	＜0.0001
	CON VS RT	101.08	10	＜0.0001
	DE VS TR	101.64	10	＜0.0001
	CON VS OE	103.88	10	＜0.0001
	OE VS TR	103.88	10	＜0.0001
	CON VS TT	105.05	10	＜0.0001
	SE VS TC	105.26	10	＜0.0001
	CON VS TC	105.74	10	＜0.0001
	CT VS TR	106.82	10	＜0.0001
	CT VS TT	107.06	10	＜0.0001
	CON VS DE	107.23	10	＜0.0001
	AQE VS CT	107.37	10	＜0.0001
	Q statistic to assess consistency under the assumption of a full design-by-treatment interaction random effects model vs between designs Q statistic,27.71; degree of freedom, 11; p-value, 0.0036; tau.within, 0.7067; tau².within, 0.4994.

## Sheet: Sheet2
AE:CG 39.20 9 < 0.0001
AE:CG:RT 41.66 8 < 0.0001
CG:OE 49.01 9 < 0.0001
AE:OE 49.01 9 < 0.0001
AE:ME 53.46 9 < 0.0001
CG:MI 54.29 9 < 0.0001
CG:ME:MI:YG 50.15 7 < 0.0001
CG:ME 59.16 9 < 0.0001
AE:ME:RE 57.14 8 < 0.0001
CG:SE:YG 57.57 8 < 0.0001
RE:RT 61.00 9 < 0.0001
